# Supplementary material for: Nanofibrous Online Solid-Phase Extraction Coupled with Liquid Chromatography for the Determination of Neonicotinoid Pesticides in River Waters
Source: Membranes (Basel). 2022 Jun 24;12(7):648. doi: 10.3390/membranes12070648 (PMC9319645; doi:10.3390/membranes12070648)
Supplement: Supplementary file 1 [file membranes-12-00648-s001.zip]

Archive with 1 entries (1 files):
- membranes-1635093-supplementary.pdf
